# Supplementary material for: Solid Features Modification by the Reactor Selection and US Support during Reactive Crystallization
Source: Materials (Basel). 2022 Oct 22;15(21):7419. doi: 10.3390/ma15217419 (PMC9654633; doi:10.3390/ma15217419)
Supplement: Supplementary file 1 [file materials-15-07419-s001.zip]

Archive with 1 entries (1 files):
- materials-1905968-supplementary.pdf
